# Supplementary material for: Co-Regulation of Protein Coding Genes by Transcription Factor and Long Non-Coding RNA in SARS-CoV-2 Infected Cells: An In Silico Analysis
Source: Noncoding RNA. 2021 Nov 29;7(4):74. doi: 10.3390/ncrna7040074 (PMC8708613; doi:10.3390/ncrna7040074)
Supplement: Supplementary file 1 [file ncrna-07-00074-s001.zip]

Archive with 2 entries (2 files):
- ncrna-1444146-Supplementary Table .xlsx
- ncrna-1444146-supplementary-for proof final-proof done.pdf
